# Supplementary material for: Physicochemical, Nutritional Properties and Metabolomics Analysis Fat Deposition Mechanism of Chahua Chicken No. 2 and Yao Chicken
Source: Genes (Basel). 2022 Jul 28;13(8):1358. doi: 10.3390/genes13081358 (PMC9407069; doi:10.3390/genes13081358)
Supplement: Supplementary file 1 [file genes-13-01358-s001.zip]

Archive with 1 entries (1 files):
- genes-1793808-supplementary.pdf
